# Supplementary material for: Long-Term Antibody Response and Vaccination Efficacy in Patients with COVID-19: A Single Center One-Year Prospective Study from the Czech Republic
Source: Viruses. 2022 Mar 4;14(3):526. doi: 10.3390/v14030526 (PMC8949942; doi:10.3390/v14030526)
Supplement: Supplementary file 1 [file viruses-14-00526-s001.zip]

Archive with 1 entries (1 files):
- viruses-1513279-supplementary.pdf
